# Supplementary material for: Hydraulic characterization and start-up of a novel circulating flow bio-carriers
Source: Sci Rep. 2024 Mar 16;14:6384. doi: 10.1038/s41598-024-56857-x (PMC10944521; doi:10.1038/s41598-024-56857-x)
Supplement: Supplementary file 2 — Supplementary Information 2. [file 41598_2024_56857_MOESM2_ESM.xlsx]

## Sheet: RTD
RTD curves for different HRTs							Fitted versus unfitted curves of N and σθ2 concerning different HRTs				RTD curves for different deflector spacings							RTD curves with and without aeration				RTD Curves for Carrier
HRT=120		HRT=180		HRT=240			HRT	N	σθ2			10cm	15cm	25cm	35cm	50cm			Aeration				Without Carrier	Common Combination Carrier	Circulating Flow Carrier
θ	C（θ）	θ	C（θ）	θ	C（θ）		120	3.66	0.2733		θ	C（θ）						θ	0	0.6		θ	C（θ）
0.04167	0	0.03889	0	0.04167	0		180	4.37	0.2288		0.04167	0	0	0	0	0		0	0	0		0.04167	0.03	0	0
0.08333	0	0.07778	0	0.08333	0		240	5.02	0.1994		0.08333	0	0	0	0	0		0.04167	0	0.012		0.08333	0.384	0	0
0.125	0	0.11667	0	0.125	0						0.125	0	0	0	0	0		0.08333	0	0.074		0.125	0.493	0	0
0.16667	0	0.15556	0	0.16667	0						0.16667	0	0	0	0	0.00383		0.125	0	0.253		0.16667	0.848	0.036	0
0.20833	0.019	0.19444	0.021	0.20833	0.004						0.20833	0.00383	0.00383	0.004	0.00383	0.0115		0.16667	0.004	0.587		0.20833	1.202	0.066	0.004
0.25	0.073	0.23333	0.067	0.25	0.073						0.25	0.0115	0.0115	0.073	0.0115	0.19556		0.20833	0.073	0.751		0.25	1.523	0.153	0.073
0.29167	0.341	0.27222	0.128	0.29167	0.105						0.29167	0.06519	0.06519	0.105	0.06519	0.54066		0.25	0.105	0.781		0.29167	1.421	0.542	0.105
0.33333	0.518	0.31111	0.143	0.33333	0.196						0.33333	0.2339	0.2339	0.196	0.19556	1.47627		0.29167	0.196	0.771		0.33333	1.346	0.789	0.196
0.375	1.331	0.35	0.419	0.375	0.311						0.375	0.3336	0.3336	0.311	0.30292	1.44559		0.33333	0.311	0.761		0.375	1.312	0.992	0.311
0.41667	1.3	0.38889	0.512	0.41667	0.334						0.41667	0.49465	0.49465	0.334	0.49465	1.38424		0.375	0.334	0.751		0.41667	1.253	1.262	0.334
0.45833	1.262	0.42778	0.864	0.45833	0.495						0.45833	1.44559	0.95478	0.495	0.63269	1.33823		0.41667	0.495	0.747		0.45833	1.16	1.284	0.495
0.5	1.226	0.46667	0.964	0.5	0.717						0.5	1.38424	1.44559	0.717	0.83975	1.28455		0.45833	0.717	0.733		0.5	1.126	1.283	0.717
0.54167	1.193	0.50556	1.018	0.54167	1.039						0.54167	1.32289	1.41492	1.039	1.13884	1.21553		0.5	1.039	0.725		0.54167	1.052	1.261	1.039
0.58333	1.139	0.54444	1.317	0.58333	1.2						0.58333	1.26921	1.38424	1.2	1.26921	1.11583		0.54167	1.2	0.721		0.58333	0.941	1.233	1.2
0.625	1.087	0.58333	1.263	0.625	1.231						0.625	1.21553	1.35357	1.231	1.29221	1.06215		0.58333	1.231	0.716		0.625	0.883	1.169	1.231
0.66667	1.031	0.62222	1.24	0.66667	1.262						0.66667	1.16951	1.28455	1.262	1.29988	0.96245		0.625	1.262	0.705		0.66667	0.831	0.959	1.262
0.70833	0.939	0.66111	1.202	0.70833	1.216						0.70833	1.13117	1.26154	1.216	1.26921	0.91644		0.66667	1.216	0.693		0.70833	0.764	0.858	1.216
0.75	0.87	0.7	1.156	0.75	1.185						0.75	1.09282	1.19252	1.185	1.20786	0.87809		0.70833	1.185	0.69		0.75	0.683	0.763	1.185
0.79167	0.794	0.73889	1.133	0.79167	1.139						0.79167	1.0238	1.11583	1.139	1.1235	0.79373		0.75	1.139	0.685		0.79167	0.656	0.712	1.139
0.83333	0.755	0.77778	1.048	0.83333	1.07						0.83333	0.96245	1.03147	1.07	1.01613	0.70938		0.79167	1.07	0.676		0.83333	0.633	0.661	1.07
0.875	0.704	0.81667	0.995	0.875	1.039						0.875	0.89343	0.93944	1.039	0.96245	0.65569		0.83333	1.039	0.664		0.875	0.617	0.623	1.039
0.91667	0.653	0.85556	0.956	0.91667	0.947						0.91667	0.83975	0.88576	0.947	0.86275	0.60201		0.875	0.947	0.643		0.91667	0.594	0.584	0.947
0.95833	0.597	0.89444	0.903	0.95833	0.901						0.95833	0.77073	0.8014	0.901	0.8014	0.579		0.91667	0.901	0.626		0.95833	0.571	0.551	0.901
1	0.566	0.93333	0.803	1	0.84						1	0.66336	0.74772	0.84	0.72471	0.50998		0.95833	0.84	0.614		1	0.541	0.519	0.84
1.04167	0.542	0.97222	0.772	1.04167	0.801						1.04167	0.63269	0.64036	0.801	0.67103	0.49465		1	0.801	0.608		1.04167	0.533	0.489	0.801
1.08333	0.517	1.01111	0.696	1.08333	0.694						1.08333	0.57134	0.61735	0.694	0.59434	0.48698		1.04167	0.694	0.594		1.08333	0.51	0.463	0.694
1.125	0.482	1.05	0.673	1.125	0.617						1.125	0.556	0.59434	0.617	0.57134	0.4563		1.08333	0.617	0.576		1.125	0.495	0.439	0.617
1.16667	0.462	1.08889	0.604	1.16667	0.571						1.16667	0.51765	0.56367	0.571	0.53299	0.44096		1.125	0.571	0.551		1.16667	0.488	0.415	0.571
1.20833	0.446	1.12778	0.588	1.20833	0.51						1.20833	0.47931	0.54066	0.51	0.49465	0.42563		1.16667	0.51	0.521		1.20833	0.487	0.399	0.51
1.25	0.431	1.16667	0.565	1.25	0.479						1.25	0.4563	0.50998	0.479	0.47931	0.38728		1.20833	0.479	0.483		1.25	0.474	0.387	0.479
1.29167	0.411	1.20556	0.512	1.29167	0.449						1.29167	0.42563	0.47931	0.449	0.42563	0.37194		1.25	0.449	0.459		1.29167	0.464	0.374	0.449
1.33333	0.401	1.24444	0.442	1.33333	0.403						1.33333	0.40262	0.46397	0.403	0.40262	0.34894		1.29167	0.403	0.426		1.33333	0.445	0.358	0.403
1.375	0.379	1.28333	0.404	1.375	0.387						1.375	0.37194	0.44096	0.387	0.37961	0.34127		1.33333	0.387	0.397		1.375	0.426	0.336	0.387
1.41667	0.356	1.32222	0.381	1.41667	0.364						1.41667	0.34127	0.40262	0.364	0.35661	0.32593		1.375	0.364	0.385		1.41667	0.403	0.326	0.364
1.45833	0.339	1.36111	0.373	1.45833	0.334						1.45833	0.31826	0.37194	0.334	0.32593	0.31826		1.41667	0.334	0.358		1.45833	0.372	0.303	0.334
1.5	0.321	1.4	0.327	1.5	0.318						1.5	0.30292	0.34894	0.318	0.31059	0.28758		1.45833	0.318	0.329		1.5	0.364	0.292	0.318
1.54167	0.306	1.43889	0.312	1.54167	0.295						1.54167	0.27225	0.31059	0.295	0.28758	0.25691		1.5	0.295	0.307		1.54167	0.341	0.282	0.295
1.58333	0.286	1.47778	0.304	1.58333	0.28						1.58333	0.24924	0.27992	0.28	0.25691	0.24157		1.54167	0.28	0.298		1.58333	0.334	0.268	0.28
1.625	0.273	1.51667	0.289	1.625	0.249						1.625	0.25691	0.25691	0.249	0.2339	0.21856		1.58333	0.249	0.259		1.625	0.311	0.244	0.249
1.66667	0.261	1.55556	0.251	1.66667	0.234						1.66667	0.21856	0.21856	0.234	0.2109	0.19556		1.625	0.234	0.248		1.66667	0.303	0.231	0.234
1.70833	0.242	1.59444	0.243	1.70833	0.211						1.70833	0.2109	0.2109	0.211	0.18789	0.17255		1.66667	0.211	0.229		1.70833	0.28	0.213	0.211
1.75	0.234	1.63333	0.228	1.75	0.18						1.75	0.18789	0.18789	0.18	0.18022	0.15721		1.70833	0.18	0.192		1.75	0.272	0.198	0.18
1.79167	0.213	1.67222	0.22	1.79167	0.173						1.79167	0.15721	0.15721	0.173	0.17255	0.14188		1.75	0.173	0.187		1.79167	0.244	0.183	0.173
1.83333	0.191	1.71111	0.174	1.83333	0.15						1.83333	0.14954	0.14954	0.15	0.15721	0.14188		1.79167	0.15	0.142		1.83333	0.221	0.179	0.15
1.875	0.182	1.75	0.159	1.875	0.142						1.875	0.13421	0.13421	0.142	0.14954	0.13421		1.83333	0.142	0.13		1.875	0.196	0.167	0.142
1.91667	0.157	1.78889	0.136	1.91667	0.134						1.91667	0.13421	0.13421	0.134	0.14188	0.12654		1.875	0.134	0.111		1.91667	0.18	0.156	0.134
1.95833	0.134	1.82778	0.128	1.95833	0.127						1.95833	0.12654	0.12654	0.127	0.13421	0.10353		1.91667	0.127	0.099		1.95833	0.173	0.148	0.127
2	0.125	1.86667	0.12	2	0.119						2	0.1112	0.1112	0.119	0.12654	0.08819		1.95833	0.119	0.087		2	0.165	0.143	0.119
2.04167	0.119	1.90556	0.113	2.04167	0.111						2.04167	0.09586	0.09586	0.111	0.11887	0.06519		2	0.111	0.076		2.04167	0.157	0.141	0.111
2.08333	0.088	1.94444	0.113	2.08333	0.104						2.08333	0.08819	0.08819	0.104	0.10353	0.05752		2.04167	0.104	0.074		2.08333	0.142	0.132	0.104
2.125	0.074	1.98333	0.113	2.125	0.096						2.125	0.08052	0.08052	0.096	0.09586	0.05752		2.08333	0.096	0.066		2.125	0.134	0.125	0.096
2.16667	0.065	2.02222	0.105	2.16667	0.088						2.16667	0.07285	0.07285	0.088	0.09586	0.04985		2.125	0.088	0.051		2.16667	0.127	0.124	0.088
2.20833	0.05	2.06111	0.105	2.20833	0.081						2.20833	0.05752	0.05752	0.081	0.08819	0.04985		2.16667	0.081	0.05		2.20833	0.104	0.103	0.081
2.25	0.042	2.1	0.097	2.25	0.073						2.25	0.04985	0.04985	0.073	0.08052	0.03451		2.20833	0.073	0.048		2.25	0.081	0.096	0.073
2.29167	0.035	2.13889	0.09	2.29167	0.065						2.29167	0.02684	0.02684	0.065	0.06519	0.03451		2.25	0.065	0.04		2.29167	0.065	0.081	0.065
2.33333	0.027	2.17778	0.074	2.33333	0.05						2.33333	0.02684	0.02684	0.05	0.05752	0.02684		2.29167	0.05	0.036		2.33333	0.058	0.065	0.05
2.375	0.027	2.21667	0.067	2.375	0.042						2.375	0.01917	0.01917	0.042	0.04985	0.01917		2.33333	0.042	0.031		2.375	0.05	0.058	0.042
2.41667	0.027	2.25556	0.067	2.41667	0.027						2.41667	0.01917	0.01917	0.027	0.04218	0.0115		2.375	0.027	0.024		2.41667	0.05	0.05	0.027
2.45833	0.019	2.29444	0.059	2.45833	0.019						2.45833	0.0115	0.0115	0.019	0.02684	0.0115		2.41667	0.019	0.016		2.45833	0.035	0.05	0.019
2.5	0.019	2.33333	0.051	2.5	0.019						2.5	0.0115	0.0115	0.019	0.01917	0.0115		2.45833	0.019	0.011		2.5	0.027	0.035	0.019
2.54167	0.012	2.37222	0.044	2.54167	0.019						2.54167	0.01917	0.01917	0.019	0.0115	0.01917		2.5	0.019	0.007		2.54167	0.027	0.027	0.019
2.58333	0	2.41111	0.036	2.58333	0.012						2.58333	0.00383	0.00383	0.012	0.0115	0.00383		2.54167	0.012	0.004		2.58333	0.027	0.027	0.012
2.625	0	2.45	0.036	2.625	0.012						2.625	0	0	0.012	0	0		2.58333	0.012	0		2.625	0.027	0.019	0.012
2.66667	0	2.48889	0.028	2.66667	0						2.66667	0	0	0	0	0		2.625	0	0		2.66667	0.027	0.012	0
2.70833	0	2.52778	0.028	2.70833	0						2.70833	0	0	0	0	0		2.66667	0	0		2.70833	0.027	0.012	0
--	--	2.56667	0	2.75	0						2.75	--	0	0	0	--		2.70833	0	0		2.75	0.027	0.012	0
--	--	2.60556	0	2.79167	0						2.79167	--	0	0	0	--		2.75	0	--		2.79167	0.027	0	0
--	--	2.64444	0	2.83333	0						2.83333	--	--	0	0	--		2.79167	0	--		2.83333	0.027	0	0
--	--	2.60556	--	2.875	0						2.875	--	--	--	--	--		2.83333	--	--		2.875	0.019	0
--	--	2.64444	--	2.91667	0						2.91667	--	--	--	--	--						2.91667	0.019	0
											2.95833	--	--	--	--	--						2.95833	0.019
											3	--	--	--	--	--						3	0.004
																						3.04167	0.004

## Sheet: Start-up
A is circulating flow carrier and B is common combined carrier.
Effect of starting process on COD removal.							Effect of starting process on NH3-N removal.							Variation of COD and ammonia nitrogen removal of the reactor with the addition of recirculating flow carriers during the start-up phase.				Removal effect of total nitrogen by the startup process.
Day	Influent	Effluent		Removal efficiency			Day	Influent	Effluent		Removal efficiency							Day	Influent	Effluent		Removal efficiency
		A	B	A	B				A	B	A	B		Day	COD	NH3-N				A	B	A	B
1	400.068	162.609	185.232	59.3546	53.6999		1	38.2294	17.081	18.6	55.3199	51.3503		1	59.3546	55.3199		1	39.1116	17.4751	16.69	66.41	57.3355
2	394.124	148.564	167.882	62.3053	57.4038		2	37.5948	18.5768	18.65	50.5869	50.394		2	62.3053	50.5869		2	38.4624	19.0055	18.15	62.85	52.8161
3	385.208	136.973	156.291	64.4418	59.4268		3	35.7817	20.0436	19.88	43.9838	44.45		3	64.4418	43.9838		3	36.6075	19.1761	18.31	60.61	49.9801
4	388.18	120.182	145.514	69.0395	62.5137		4	39.2266	19.7136	20.51	49.7444	47.7162		4	69.0395	49.7444		4	40.1319	20.1685	19.26	62.21	52.0116
5	403.04	88.3142	129.246	78.088	67.9322		5	38.6827	15.9097	18.76	58.8713	51.4938		5	78.088	58.8713		5	39.5754	16.2768	15.54	69.08	60.7268
6	398.582	90.246	125.382	77.3582	68.5429		6	35.963	15.6183	15.83	56.5713	55.9929		6	77.3582	56.5713		6	36.793	15.9787	15.26	67.35	58.5305
7	379.264	83.8916	127.496	77.8804	66.3833		7	38.4289	13.5777	14.46	64.6681	62.3657		7	77.8804	64.6681		7	39.3157	13.891	13.58	73.43	65.465
8	391.152	68.887	112.455	82.3887	71.2503		8	40.4142	11.9796	13.79	70.358	65.8672		8	82.3887	70.358		8	41.3469	12.256	11.98	77.71	71.0266
9	398.582	46.8598	81.9962	88.2434	79.428		9	38.0662	10.4555	13.06	72.5335	65.7033		9	88.2434	72.5335		9	38.9447	10.6968	10.46	79.35	73.153
10	408.984	29.9962	72.8598	92.6657	82.1852		10	38.7734	8.59559	13.76	77.8312	64.4994		10	92.6657	77.8312		10	39.6681	8.79395	8.6	83.33	78.3312
11	403.04	39.6552	56.5188	90.161	85.9769		11	38.4107	4.55054	12.43	88.1529	67.6431		11	90.161	88.1529		11	39.2971	6.38456	6.72	87.78	82.898
12	383.722	39.6552	43.5188	89.6656	88.6588		12	37.2322	3.29406	11.29	91.1527	69.6721		12	89.6656	91.1527		12	38.0914	4.43408	5.67	91.25	85.121
13	389.666	42.887	39.6552	88.9939	89.8233		13	37.5042	1.97955	8.9	94.7218	76.2731		13	88.9939	94.7218		13	38.3697	5.08424	6.5	90.04	83.0631
14	397.096	41.587	35.7916	89.5272	90.9867		14	36.1444	0.70131	7.65	98.0597	78.8242		14	89.5272	98.0597		14	36.9785	5.2395	6.7	89.35	81.8892
15	391.152	31.928	33.8598	91.8374	91.3436		15	37.5042	0.67955	5.58	98.1881	85.1337		15	91.8374	98.1881		15	38.3697	4.74092	6.45	90.12	83.196
16	379.264	24.2008	39.6552	93.619	89.5442		16	36.7789	0.52725	3.89	98.5664	89.4314		16	93.619	98.5664		16	37.6277	4.88197	6.64	89.62	82.3548
17	400.068	26.1326	51.246	93.468	87.1907		17	35.4191	0.31283	2.68	99.1168	92.4233		17	93.468	99.1168		17	36.2365	3.9258	5.34	91.33	85.266
18	403.04	22.269	35.7916	94.4747	91.1196		18	36.7789	0.33869	2.53	99.0791	93.1097		18	94.4747	99.0791		18	37.6277	4.07566	5.54	91.33	85.2691
19	388.18	22.269	41.587	94.2632	89.2867		19	35.8724	0.27342	2.04	99.2378	94.326		19	94.2632	99.2378		19	36.7002	3.9879	5.42	91.31	85.222
20	403.04	22.269	35.7916	94.4747	91.1196		20	38.5014	0.28792	2.17	99.2522	94.3744		20	94.4747	99.2522		20	39.3899	4.02685	5.48	91.82	86.0966
21	400.068	25.928	33.8598	93.8374	91.3436		21	37.5042	0.29517	2.02	99.213	94.6101		21	93.8374	99.213		21	38.3697	4.12132	5.6	91.41	85.3921
22	401.068	23.269	33.8598	94.198	91.558		22	38.229	0.295	2.02	99.228	94.716						22	39.197	4.027	5.6	91.227	85.713
23	403.04	23.269	35.7916	94.227	91.12		23	37.595	0.295	2.02	99.215	94.627						23	40.197	4.121	5.6	91.247	86.069
24	398.582	22.928	33.8598	94.248	91.505		24	35.782	0.295	2.04	99.175	94.299						24	38.991	3.988	5.34	91.272	86.305
25	403.04	24.269	33.8598	93.979	91.599		25	39.227	0.288	2.04	99.266	94.799						25	41.032	4.027	5.54	91.186	86.498
26	398.582	22.269	35.7916	94.413	91.02		26	38.683	0.288	2.04	99.256	94.726						26	40.29	4.121	5.54	91.151	86.25
27	397.096	22.928	33.8598	94.226	91.505		27	37.504	0.273	2.02	99.271	94.614						27	39.27	3.988	5.48	91.225	86.045
28	391.152	23.269	33.8598	94.051	91.505		28	37.504	0.273	2.02	99.271	94.614						28	38.628	3.988	5.34	91.056	86.176
29	379.264	23.269	35.7916	93.865	91.02		29	38.501	0.273	2.04	99.29	94.701						29	39.945	4.121	5.54	91.062	86.131
30	385.208	24.928	37.673	93.529	90.583		30	38.501	0.295	2.17	99.233	94.364						30	40.668	4.027	5.42	91.098	86.673
31	388.18	23.269	35.7916	94.006	91.076		31	38.429	0.295	2.04	99.232	94.691						31	40.297	4.121	5.6	90.773	86.103
32	403.04	22.269	35.7916	94.475	91.12		32	40.414	0.288	2.04	99.288	94.952						32	42.047	4.027	5.54	91.423	86.824
33	398.582	22.928	33.8598	94.248	91.505		33	38.066	0.288	2.04	99.244	94.641						33	39.07	4.027	5.6	91.093	85.667
34	379.264	24.269	33.8598	93.601	91.536		34	38.773	0.273	2.04	99.295	94.739						34	40.016	3.988	5.54	91.034	86.155
35	391.152	22.269	33.8598	94.307	91.558		35	38.411	0.273	2.17	99.288	94.351						35	42.047	4.121	5.94	91.198	85.873
36	403.04	22.928	35.7916	94.311	91.12		36	38.501	0.273	2.17	99.29	94.364						36	39.645	3.988	5.48	91.041	86.177
37	402.752	23.269	33.8598	94.222	91.593		37	37.504	0.288	2.04	99.232	94.561						37	38.991	3.988	5.42	91.172	86.1
38	401.068	23.269	35.7916	94.198	91.076		38	37.232	0.288	2.17	99.227	94.172						38	39.27	4.027	5.48	91.146	86.045
39	400.068	23.269	33.8598	94.184	91.558		39	37.504	0.295	2.17	99.213	94.214						39	37.878	3.988	5.54	91.172	85.374
40	394.124	24.269	35.7916	93.842	91.047		40	36.144	0.295	2.17	99.183	93.996						40	38.991	4.027	5.42	91.072	86.1
41	385.208	24.269	37.673	93.7	90.653		41	37.504	0.295	2.02	99.213	94.614						41	39.27	4.121	5.48	90.905	86.045
42	388.18	23.928	33.8598	93.836	91.536		42	36.779	0.273	2.02	99.257	94.508						42	37.878	4.027	5.54	90.769	85.374
43	403.04	23.269	35.7916	94.227	91.076		43	37.504	0.273	2.02	99.271	94.614						43	39.27	3.988	5.6	91.245	85.74
44	398.582	22.928	33.8598	94.248	91.558		44	37.504	0.273	2.04	99.271	94.561						44	38.528	3.988	5.48	91.049	85.776
45	401.068	22.928	35.7916	94.283	91.076		45	37.504	0.288	2.04	99.232	94.561						45	38.528	4.027	5.48	91.248	85.776

## Sheet: Rhodamine B
	500	0.137
	520	0.289
	530	0.412
	540	0.541
	544	0.566
	550	0.746
	552	0.766
	554	0.779
	556	0.774
	558	0.742
	560	0.688
	570	0.341
	580	0.096
	y	x
	mg\L	A
	0	0
	1	0.02
	2	0.038
	5	0.096
	10	0.199
	20	0.401
